# Supplementary material for: A comprehensive characterization of PncA polymorphisms that confer resistance to pyrazinamide
Source: Nat Commun. 2017 Sep 19;8:588. doi: 10.1038/s41467-017-00721-2 (PMC5605632; doi:10.1038/s41467-017-00721-2)
Supplement: Supplementary file 3 — Supplementary Data 1 [file 41467_2017_721_MOESM3_ESM.xlsx]

## Sheet: Supplemental.Table.1.txt
SNP	Substitution	Under-Represented?	in vitro Enriched	in vitro Depleted	in vivo Enriched	in vivo Depleted
a1c	M1L	N	1		1
a1g	M1V	N				1
a1t	M1L	Y
t2a	M1K	Y
t2c	M1T	Y
t2g	M1R	Y
g3a	M1I	Y
g3c	M1I	N
g3t	M1I	N			1
c4a	R2R	N				1
c4g	R2G	N
c4t	R2W	N
g5a	R2Q	N		1		1
g5c	R2P	Y
g5t	R2L	N
g6a	R2R	N		1		1
g6c	R2R	N
g6t	R2R	N
g7a	A3T	N
g7c	A3P	Y
g7t	A3S	N				1
c8a	A3E	N	1		1
c8g	A3G	N
c8t	A3V	N		1		1
g9a	A3A	N	1		1
g9c	A3A	N	1
g9t	A3A	Y
t10a	L4M	N		1
t10c	L4L	Y
t10g	L4V	N	1			1
t11a	L4*	N	1		1
t11c	L4S	N	1		1
t11g	L4W	N	1
g12a	L4L	N		1		1
g12c	L4F	N
g12t	L4F	N			1
a13c	I5L	Y
a13g	I5V	N		1
a13t	I5F	N			1
t14a	I5N	N	1		1
t14c	I5T	N	1		1
t14g	I5S	Y
c15a	I5I	N				1
c15g	I5M	N			1
c15t	I5I	N		1		1
a16c	I6L	N
a16g	I6V	N
a16t	I6F	N			1
t17a	I6N	N
t17c	I6T	N			1
t17g	I6S	N
c18a	I6I	N				1
c18g	I6M	N			1
c18t	I6I	N
g19a	V7I	N		1
g19c	V7L	N	1		1
g19t	V7F	N	1		1
t20a	V7D	N	1		1
t20c	V7A	N			1
t20g	V7G	N
c21a	V7V	N		1		1
c21g	V7V	N	1
c21t	V7V	N		1		1
g22a	D8N	N	1		1
g22c	D8H	N	1		1
g22t	D8Y	N	1		1
a23c	D8A	N	1
a23g	D8G	N	1		1
a23t	D8V	N	1		1
c24a	D8E	N	1		1
c24g	D8E	N	1		1
c24t	D8D	N				1
g25a	V9M	N				1
g25c	V9L	N	1			1
g25t	V9L	N		1		1
t26a	V9E	N
t26c	V9A	N		1	1
t26g	V9G	Y
g27a	V9V	N				1
g27c	V9V	N	1		1
g27t	V9V	N		1	1
c28a	Q10K	N
c28g	Q10E	N			1
c28t	Q10*	N	1		1
a29c	Q10P	N
a29g	Q10R	N	1		1
a29t	Q10L	N	1
g30a	Q10Q	N				1
g30c	Q10H	N	1		1
g30t	Q10H	N	1		1
a31c	N11H	N				1
a31g	N11D	N
a31t	N11Y	N				1
a32c	N11T	N			1
a32g	N11S	N		1
a32t	N11I	N		1
c33a	N11K	N
c33g	N11K	N
c33t	N11N	N
g34a	D12N	N	1		1
g34c	D12H	N	1		1
g34t	D12Y	N	1		1
a35c	D12A	Y
a35g	D12G	N	1		1
a35t	D12V	N
c36a	D12E	N			1
c36g	D12E	N	1
c36t	D12D	N
t37a	F13I	N	1
t37c	F13L	N			1
t37g	F13V	N	1
t38a	F13Y	N	1		1
t38c	F13S	N
t38g	F13C	N
c39a	F13L	N		1		1
c39g	F13L	Y
c39t	F13F	N		1		1
t40a	C14S	N
t40c	C14R	N			1
t40g	C14G	Y
g41a	C14Y	N	1		1
g41c	C14S	Y
g41t	C14F	N
c42a	C14*	N	1		1
c42g	C14W	N			1
c42t	C14C	N
g43a	E15K	N		1		1
g43c	E15Q	N				1
g43t	E15*	N	1		1
a44c	E15A	Y
a44g	E15G	N
a44t	E15V	N
g45a	E15E	N				1
g45c	E15D	N		1
g45t	E15D	N		1
g46a	G16S	N				1
g46c	G16R	N			1
g46t	G16C	N
g47a	G16D	N
g47c	G16A	Y
g47t	G16V	N			1
t48a	G16G	N
t48c	G16G	N			1
t48g	G16G	N			1
g49a	G17S	N		1
g49c	G17R	Y
g49t	G17C	N			1
g50a	G17D	N			1
g50c	G17A	N		1	1
g50t	G17V	N		1
c51a	G17G	N
c51g	G17G	Y
c51t	G17G	N				1
t52a	S18T	N	1			1
t52c	S18P	N		1
t52g	S18A	N
c53a	S18*	N			1
c53g	S18W	N
c53t	S18L	N	1		1
g54a	S18S	N
g54c	S18S	N		1		1
g54t	S18S	N				1
c55a	L19M	N
c55g	L19V	N				1
c55t	L19L	N				1
t56a	L19Q	N	1
t56c	L19P	N			1
t56g	L19R	N
g57a	L19L	N	1
g57c	L19L	N				1
g57t	L19L	N	1		1
g58a	A20T	N		1		1
g58c	A20P	Y
g58t	A20S	N		1		1
c59a	A20E	N				1
c59g	A20G	N
c59t	A20V	N
g60a	A20A	N		1		1
g60c	A20A	Y
g60t	A20A	N				1
g61a	V21I	N
g61c	V21L	N				1
g61t	V21L	N
t62a	V21E	N			1
t62c	V21A	N			1
t62g	V21G	Y
a63c	V21V	Y
a63g	V21V	N
a63t	V21V	N				1
a64c	T22P	Y
a64g	T22A	N		1		1
a64t	T22S	N				1
c65a	T22N	N
c65g	T22S	Y
c65t	T22I	N			1
c66a	T22T	N
c66g	T22T	Y
c66t	T22T	N
g67a	G23S	N				1
g67c	G23R	N		1		1
g67t	G23C	N
g68a	G23D	N
g68c	G23A	N				1
g68t	G23V	N			1
t69a	G23G	N				1
t69c	G23G	N				1
t69g	G23G	Y
g70a	G24S	N
g70c	G24R	N
g70t	G24C	N
g71a	G24D	N			1
g71c	G24A	Y
g71t	G24V	N			1
c72a	G24G	N
c72g	G24G	N
c72t	G24G	N		1
g73a	A25T	N		1		1
g73c	A25P	N
g73t	A25S	N
c74a	A25D	N
c74g	A25G	Y
c74t	A25V	N		1		1
c75a	A25A	N			1
c75g	A25A	N
c75t	A25A	N		1
g76a	A26T	N		1		1
g76c	A26P	N		1
g76t	A26S	N
c77a	A26E	N
c77g	A26G	N
c77t	A26V	N	1
g78a	A26A	N
g78c	A26A	N		1		1
g78t	A26A	N				1
c79a	L27M	N
c79g	L27V	N				1
c79t	L27L	N		1		1
t80a	L27Q	N	1
t80c	L27P	N	1		1
t80g	L27R	N
g81a	L27L	N				1
g81c	L27L	N
g81t	L27L	N
g82a	A28T	N
g82c	A28P	N		1
g82t	A28S	N			1
c83a	A28D	N
c83g	A28G	N				1
c83t	A28V	N				1
c84a	A28A	N
c84g	A28A	N
c84t	A28A	N		1		1
c85a	R29S	N				1
c85g	R29G	N				1
c85t	R29C	N	1
g86a	R29H	N
g86c	R29P	N		1
g86t	R29L	N
c87a	R29R	N	1
c87g	R29R	N				1
c87t	R29R	N		1
g88a	A30T	N		1		1
g88c	A30P	N	1		1
g88t	A30S	N	1			1
c89a	A30D	N		1		1
c89g	A30G	Y
c89t	A30V	N	1
c90a	A30A	N		1		1
c90g	A30A	Y
c90t	A30A	N			1
a91c	I31L	Y
a91g	I31V	N
a91t	I31F	N	1		1
t92a	I31N	N			1
t92c	I31T	N	1
t92g	I31S	Y
c93a	I31I	N		1
c93g	I31M	N
c93t	I31I	N
a94c	S32R	N			1
a94g	S32G	N		1
a94t	S32C	N
g95a	S32N	N	1
g95c	S32T	N		1		1
g95t	S32I	N			1
c96a	S32R	N		1		1
c96g	S32R	N
c96t	S32S	N				1
g97a	D33N	N		1		1
g97c	D33H	N
g97t	D33Y	N		1
a98c	D33A	N				1
a98g	D33G	N
a98t	D33V	N		1		1
c99a	D33E	N
c99g	D33E	N				1
c99t	D33D	N				1
t100a	Y34N	N
t100c	Y34H	N		1		1
t100g	Y34D	Y
a101c	Y34S	N
a101g	Y34C	N		1
a101t	Y34F	N
c102a	Y34*	N
c102g	Y34*	N
c102t	Y34Y	N			1
c103a	L35M	N
c103g	L35V	N				1
c103t	L35L	N		1
t104a	L35Q	N		1
t104c	L35P	N			1
t104g	L35R	N
g105a	L35L	N		1
g105c	L35L	Y
g105t	L35L	N
g106a	A36T	N
g106c	A36P	N
g106t	A36S	N	1		1
c107a	A36D	N			1
c107g	A36G	N
c107t	A36V	N		1		1
c108a	A36A	N				1
c108g	A36A	N
c108t	A36A	N
g109a	E37K	N
g109c	E37Q	N
g109t	E37*	N	1		1
a110c	E37A	N
a110g	E37G	N
a110t	E37V	N	1			1
a111c	E37D	N				1
a111g	E37E	N
a111t	E37D	N		1
g112a	A38T	N				1
g112c	A38P	Y
g112t	A38S	N	1			1
c113a	A38E	N
c113g	A38G	N			1
c113t	A38V	N				1
g114a	A38A	N	1
g114c	A38A	N				1
g114t	A38A	N
g115a	A39T	N		1
g115c	A39P	N
g115t	A39S	N		1
c116a	A39E	N				1
c116g	A39G	N				1
c116t	A39V	N
g117a	A39A	N		1		1
g117c	A39A	N	1			1
g117t	A39A	N	1
g118a	D40N	N
g118c	D40H	N
g118t	D40Y	N
a119c	D40A	Y
a119g	D40G	N
a119t	D40V	N
c120a	D40E	N		1		1
c120g	D40E	N				1
c120t	D40D	N				1
t121a	Y41N	N
t121c	Y41H	N	1
t121g	Y41D	Y
a122c	Y41S	N
a122g	Y41C	Y
a122t	Y41F	N
c123a	Y41*	N
c123g	Y41*	N	1		1
c123t	Y41Y	N			1
c124a	H42N	N			1
c124g	H42D	N		1	1
c124t	H42Y	N
a125c	H42P	Y
a125g	H42R	N		1		1
a125t	H42L	N		1		1
t126a	H42Q	N	1
t126c	H42H	N				1
t126g	H42Q	Y
c127a	H43N	N
c127g	H43D	N		1
c127t	H43Y	N				1
a128c	H43P	N	1
a128g	H43R	N		1
a128t	H43L	N				1
c129a	H43Q	N
c129g	H43Q	N			1
c129t	H43H	N				1
g130a	V44I	N				1
g130c	V44L	N				1
g130t	V44F	N
t131a	V44D	N	1
t131c	V44A	N
t131g	V44G	Y
c132a	V44V	N				1
c132g	V44V	N
c132t	V44V	N
g133a	V45M	N
g133c	V45L	N
g133t	V45L	N				1
t134a	V45E	N
t134c	V45A	N		1		1
t134g	V45G	Y
g135a	V45V	N
g135c	V45V	N				1
g135t	V45V	N				1
g136a	A46T	N
g136c	A46P	N	1		1
g136t	A46S	N		1
c137a	A46E	N			1
c137g	A46G	Y
c137t	A46V	N			1
a138c	A46A	Y
a138g	A46A	N
a138t	A46A	N	1
a139c	T47P	N
a139g	T47A	N
a139t	T47S	N	1
c140a	T47N	Y
c140g	T47S	N		1	1
c140t	T47I	N	1		1
c141a	T47T	Y
c141g	T47T	Y
c141t	T47T	N
a142c	K48Q	N				1
a142g	K48E	N	1		1
a142t	K48*	N	1		1
a143c	K48T	N			1
a143g	K48R	N
a143t	K48M	N		1	1
g144a	K48K	N
g144c	K48N	N
g144t	K48N	N
g145a	D49N	N	1		1
g145c	D49H	N	1
g145t	D49Y	N	1		1
a146c	D49A	N
a146g	D49G	N	1		1
a146t	D49V	N			1
c147a	D49E	N			1
c147g	D49E	N			1
c147t	D49D	N				1
t148a	F50I	N
t148c	F50L	N
t148g	F50V	N
t149a	F50Y	N		1		1
t149c	F50S	N
t149g	F50C	Y
c150a	F50L	Y
c150g	F50L	N
c150t	F50F	N			1
c151a	H51N	N			1
c151g	H51D	N	1		1
c151t	H51Y	N	1		1
a152c	H51P	Y
a152g	H51R	N			1
a152t	H51L	N	1		1
c153a	H51Q	N
c153g	H51Q	N
c153t	H51H	N				1
a154c	I52L	N				1
a154g	I52V	N		1	1
a154t	I52F	N
t155a	I52N	N		1		1
t155c	I52T	N	1
t155g	I52S	N
c156a	I52I	N
c156g	I52M	N				1
c156t	I52I	N
g157a	D53N	N				1
g157c	D53H	Y
g157t	D53Y	N
a158c	D53A	Y
a158g	D53G	Y
a158t	D53V	N
c159a	D53E	N			1
c159g	D53E	N
c159t	D53D	N				1
c160a	P54T	N			1
c160g	P54A	Y
c160t	P54S	N	1		1
c161a	P54Q	N			1
c161g	P54R	N			1
c161t	P54L	N			1
g162a	P54P	N		1
g162c	P54P	N
g162t	P54P	N		1
g163a	G55S	N
g163c	G55R	N
g163t	G55C	N			1
g164a	G55D	N
g164c	G55A	Y
g164t	G55V	N				1
t165a	G55G	N				1
t165c	G55G	Y
t165g	G55G	Y
g166a	D56N	N				1
g166c	D56H	N
g166t	D56Y	N
a167c	D56A	N				1
a167g	D56G	N
a167t	D56V	N
c168a	D56E	N
c168g	D56E	N				1
c168t	D56D	N	1
c169a	H57N	N	1		1
c169g	H57D	N	1		1
c169t	H57Y	N			1
a170c	H57P	N	1
a170g	H57R	N	1		1
a170t	H57L	N	1
c171a	H57Q	N	1		1
c171g	H57Q	N	1
c171t	H57H	N		1		1
t172a	F58I	N	1
t172c	F58L	N			1
t172g	F58V	Y
t173a	F58Y	N		1
t173c	F58S	N	1		1
t173g	F58C	N
c174a	F58L	N			1
c174g	F58L	Y
c174t	F58F	N
t175a	S59T	N		1
t175c	S59P	N			1
t175g	S59A	Y
c176a	S59Y	N
c176g	S59C	N
c176t	S59F	N			1
c177a	S59S	N
c177g	S59S	N
c177t	S59S	N		1
g178a	G60S	N		1		1
g178c	G60R	N				1
g178t	G60C	N				1
g179a	G60D	N		1		1
g179c	G60A	N
g179t	G60V	N		1		1
c180a	G60G	N			1
c180g	G60G	N
c180t	G60G	N				1
a181c	T61P	Y
a181g	T61A	N				1
a181t	T61S	N
c182a	T61K	N				1
c182g	T61R	Y
c182t	T61I	N
a183c	T61T	Y
a183g	T61T	N
a183t	T61T	N
c184a	P62T	N
c184g	P62A	N	1
c184t	P62S	N			1
c185a	P62Q	N			1
c185g	P62R	N			1
c185t	P62L	N	1		1
g186a	P62P	N
g186c	P62P	N
g186t	P62P	N	1			1
g187a	D63N	N		1		1
g187c	D63H	N			1
g187t	D63Y	N			1
a188c	D63A	Y
a188g	D63G	N	1		1
a188t	D63V	N
c189a	D63E	N			1
c189g	D63E	N	1
c189t	D63D	N		1
t190a	Y64N	N				1
t190c	Y64H	N
t190g	Y64D	N
a191c	Y64S	Y
a191g	Y64C	N
a191t	Y64F	N
t192a	Y64*	N	1		1
t192c	Y64Y	N		1
t192g	Y64*	Y
t193a	S65T	N
t193c	S65P	N			1
t193g	S65A	Y
c194a	S65Y	N
c194g	S65C	N		1		1
c194t	S65F	N	1
c195a	S65S	N		1	1
c195g	S65S	N				1
c195t	S65S	N
t196a	S66T	N		1		1
t196c	S66P	N		1	1
t196g	S66A	Y
c197a	S66*	N	1		1
c197g	S66W	N
c197t	S66L	N		1
g198a	S66S	N		1		1
g198c	S66S	N		1
g198t	S66S	N		1		1
t199a	S67T	N				1
t199c	S67P	N			1
t199g	S67A	N
c200a	S67*	N			1
c200g	S67W	N		1
c200t	S67L	N		1
g201a	S67S	N		1		1
g201c	S67S	N
g201t	S67S	N			1
t202a	W68R	N	1
t202c	W68R	N	1
t202g	W68G	N
g203a	W68*	N	1		1
g203c	W68S	Y
g203t	W68L	N	1		1
g204a	W68*	N	1		1
g204c	W68C	N
g204t	W68C	N	1		1
c205a	P69T	N		1	1
c205g	P69A	N
c205t	P69S	N	1
c206a	P69Q	N			1
c206g	P69R	Y
c206t	P69L	N			1
a207c	P69P	N				1
a207g	P69P	N		1
a207t	P69P	N		1		1
c208a	P70T	N		1
c208g	P70A	N	1			1
c208t	P70S	N	1		1
c209a	P70Q	N		1		1
c209g	P70R	N
c209t	P70L	N
g210a	P70P	N				1
g210c	P70P	N	1
g210t	P70P	N		1
c211a	H71N	N	1
c211g	H71D	N
c211t	H71Y	N	1		1
a212c	H71P	N
a212g	H71R	N	1		1
a212t	H71L	N	1		1
t213a	H71Q	N	1		1
t213c	H71H	N	1
t213g	H71Q	N
t214a	C72S	N		1		1
t214c	C72R	N	1		1
t214g	C72G	Y
g215a	C72Y	N	1		1
g215c	C72S	N
g215t	C72F	N	1		1
c216a	C72*	N	1		1
c216g	C72W	N	1		1
c216t	C72C	N				1
g217a	V73I	N		1		1
g217c	V73L	N				1
g217t	V73F	N
t218a	V73D	N		1
t218c	V73A	N
t218g	V73G	Y
c219a	V73V	N		1		1
c219g	V73V	Y
c219t	V73V	N
a220c	S74R	N
a220g	S74G	N		1		1
a220t	S74C	N				1
g221a	S74N	N
g221c	S74T	Y
g221t	S74I	N				1
c222a	S74R	N
c222g	S74R	N		1		1
c222t	S74S	N
g223a	G75S	N		1	1
g223c	G75R	N
g223t	G75C	N		1
g224a	G75D	N				1
g224c	G75A	N
g224t	G75V	N	1
t225a	G75G	N				1
t225c	G75G	N		1
t225g	G75G	Y
a226c	T76P	Y
a226g	T76A	N
a226t	T76S	N	1		1
c227a	T76N	N
c227g	T76S	N				1
c227t	T76I	N			1
t228a	T76T	N		1		1
t228c	T76T	N	1
t228g	T76T	Y
c229a	P77T	N		1
c229g	P77A	Y
c229t	P77S	N	1
c230a	P77H	N
c230g	P77R	Y
c230t	P77L	N				1
c231a	P77P	N				1
c231g	P77P	N				1
c231t	P77P	N		1
g232a	G78S	N		1
g232c	G78R	N
g232t	G78C	N	1		1
g233a	G78D	N	1		1
g233c	G78A	Y
g233t	G78V	N			1
c234a	G78G	N				1
c234g	G78G	N
c234t	G78G	N
g235a	A79T	N
g235c	A79P	N	1		1
g235t	A79S	N		1
c236a	A79E	N
c236g	A79G	Y
c236t	A79V	N
g237a	A79A	N
g237c	A79A	Y
g237t	A79A	N	1			1
g238a	D80N	N		1
g238c	D80H	N	1		1
g238t	D80Y	N		1
a239c	D80A	Y
a239g	D80G	N		1
a239t	D80V	N		1		1
c240a	D80E	N		1
c240g	D80E	N				1
c240t	D80D	N		1		1
t241a	F81I	N
t241c	F81L	N		1
t241g	F81V	N
t242a	F81Y	N		1
t242c	F81S	N			1
t242g	F81C	Y
c243a	F81L	N		1
c243g	F81L	Y
c243t	F81F	N		1
c244a	H82N	N
c244g	H82D	N
c244t	H82Y	N
a245c	H82P	Y
a245g	H82R	N			1
a245t	H82L	N	1		1
t246a	H82Q	N		1		1
t246c	H82H	N		1
t246g	H82Q	Y
c247a	P83T	N		1
c247g	P83A	N
c247t	P83S	N		1		1
c248a	P83H	N
c248g	P83R	N		1
c248t	P83L	N
c249a	P83P	N		1
c249g	P83P	N		1		1
c249t	P83P	N				1
a250c	S84R	N				1
a250g	S84G	N				1
a250t	S84C	N		1		1
g251a	S84N	N		1		1
g251c	S84T	N
g251t	S84I	N		1		1
t252a	S84R	N				1
t252c	S84S	N		1		1
t252g	S84R	N
c253a	L85M	N
c253g	L85V	N		1		1
c253t	L85L	N
t254a	L85Q	N	1		1
t254c	L85P	N	1		1
t254g	L85R	N	1		1
g255a	L85L	N
g255c	L85L	N			1
g255t	L85L	N				1
g256a	D86N	N		1
g256c	D86H	Y
g256t	D86Y	N
a257c	D86A	N
a257g	D86G	N		1		1
a257t	D86V	N	1
c258a	D86E	N				1
c258g	D86E	N		1		1
c258t	D86D	N
a259c	T87P	Y
a259g	T87A	N
a259t	T87S	N
c260a	T87K	N
c260g	T87R	N				1
c260t	T87M	N
g261a	T87T	N		1		1
g261c	T87T	N		1		1
g261t	T87T	N			1
t262a	S88T	N	1
t262c	S88P	N		1
t262g	S88A	N				1
c263a	S88*	N	1		1
c263g	S88W	N
c263t	S88L	N		1
g264a	S88S	N				1
g264c	S88S	N		1
g264t	S88S	N		1
g265a	A89T	N
g265c	A89P	N		1
g265t	A89S	N				1
c266a	A89E	N
c266g	A89G	N
c266t	A89V	N	1
a267c	A89A	Y
a267g	A89A	N
a267t	A89A	N		1		1
a268c	I90L	Y
a268g	I90V	N		1
a268t	I90F	N				1
t269a	I90N	N
t269c	I90T	N
t269g	I90S	Y
c270a	I90I	N		1		1
c270g	I90M	N
c270t	I90I	N		1	1
g271a	E91K	N
g271c	E91Q	Y
g271t	E91*	N	1
a272c	E91A	Y
a272g	E91G	N
a272t	E91V	N
g273a	E91E	N		1
g273c	E91D	N				1
g273t	E91D	N
g274a	A92T	N
g274c	A92P	N
g274t	A92S	N				1
c275a	A92E	N			1
c275g	A92G	Y
c275t	A92V	N
g276a	A92A	N
g276c	A92A	Y
g276t	A92A	N
g277a	V93M	N
g277c	V93L	N	1
g277t	V93L	N
t278a	V93E	N	1
t278c	V93A	N
t278g	V93G	Y
g279a	V93V	N		1		1
g279c	V93V	N		1
g279t	V93V	N			1
t280a	F94I	N
t280c	F94L	N		1
t280g	F94V	Y
t281a	F94Y	N		1	1
t281c	F94S	N	1		1
t281g	F94C	N	1
c282a	F94L	N	1
c282g	F94L	N
c282t	F94F	N			1
t283a	Y95N	N				1
t283c	Y95H	N		1		1
t283g	Y95D	Y
a284c	Y95S	Y
a284g	Y95C	N				1
a284t	Y95F	N
c285a	Y95*	N	1		1
c285g	Y95*	N	1		1
c285t	Y95Y	N		1
a286c	K96Q	N	1		1
a286g	K96E	N	1		1
a286t	K96*	N	1		1
a287c	K96T	N			1
a287g	K96R	N			1
a287t	K96M	N	1		1
g288a	K96K	N		1		1
g288c	K96N	N	1		1
g288t	K96N	N	1		1
g289a	G97S	N	1		1
g289c	G97R	N
g289t	G97C	N	1		1
g290a	G97D	N	1		1
g290c	G97A	N
g290t	G97V	N
t291a	G97G	N
t291c	G97G	N
t291g	G97G	Y
g292a	A98T	N
g292c	A98P	N
g292t	A98S	N
c293a	A98D	N				1
c293g	A98G	Y
c293t	A98V	N
c294a	A98A	N				1
c294g	A98A	N
c294t	A98A	N		1
t295a	Y99N	N				1
t295c	Y99H	N
t295g	Y99D	N				1
a296c	Y99S	Y
a296g	Y99C	N		1		1
a296t	Y99F	N		1		1
c297a	Y99*	N	1		1
c297g	Y99*	N	1		1
c297t	Y99Y	N
a298c	T100P	N
a298g	T100A	N				1
a298t	T100S	N		1
c299a	T100N	N
c299g	T100S	N		1
c299t	T100I	N
c300a	T100T	N
c300g	T100T	N		1		1
c300t	T100T	N
g301a	G101R	N
g301c	G101R	N		1
g301t	G101*	N	1		1
g302a	G101E	N	1
g302c	G101A	Y
g302t	G101V	N
a303c	G101G	N				1
a303g	G101G	N
a303t	G101G	N
g304a	A102T	N
g304c	A102P	N			1
g304t	A102S	N
c305a	A102E	N
c305g	A102G	N
c305t	A102V	N		1
g306a	A102A	N
g306c	A102A	N
g306t	A102A	N
t307a	Y103N	N		1
t307c	Y103H	N			1
t307g	Y103D	Y
a308c	Y103S	N
a308g	Y103C	N
a308t	Y103F	N
c309a	Y103*	N
c309g	Y103*	N	1		1
c309t	Y103Y	N
a310c	S104R	N
a310g	S104G	N
a310t	S104C	N	1		1
g311a	S104N	N
g311c	S104T	Y
g311t	S104I	N		1	1
c312a	S104R	N			1
c312g	S104R	N
c312t	S104S	N		1		1
g313a	G105S	N				1
g313c	G105R	N	1
g313t	G105C	N
g314a	G105D	N	1		1
g314c	G105A	N		1
g314t	G105V	N			1
c315a	G105G	N
c315g	G105G	N		1		1
c315t	G105G	N				1
t316a	F106I	N
t316c	F106L	N		1
t316g	F106V	N
t317a	F106Y	N	1
t317c	F106S	N			1
t317g	F106C	Y
c318a	F106L	N			1
c318g	F106L	N				1
c318t	F106F	N		1
g319a	E107K	N		1
g319c	E107Q	N		1
g319t	E107*	N
a320c	E107A	Y
a320g	E107G	N		1		1
a320t	E107V	N
a321c	E107D	N		1		1
a321g	E107E	N			1
a321t	E107D	N		1		1
g322a	G108R	N			1
g322c	G108R	N
g322t	G108*	N	1		1
g323a	G108E	N	1		1
g323c	G108A	Y
g323t	G108V	N
a324c	G108G	Y
a324g	G108G	N		1		1
a324t	G108G	N		1
g325a	V109I	N
g325c	V109L	N	1
g325t	V109F	N		1
t326a	V109D	N		1		1
t326c	V109A	N
t326g	V109G	N				1
c327a	V109V	N
c327g	V109V	Y
c327t	V109V	N		1		1
g328a	D110N	N			1
g328c	D110H	N			1
g328t	D110Y	N		1
a329c	D110A	Y
a329g	D110G	N				1
a329t	D110V	N		1
c330a	D110E	N			1
c330g	D110E	N
c330t	D110D	N
g331a	E111K	N				1
g331c	E111Q	N
g331t	E111*	N	1		1
a332c	E111A	N				1
a332g	E111G	N		1
a332t	E111V	Y
g333a	E111E	N
g333c	E111D	Y
g333t	E111D	N		1
a334c	N112H	N				1
a334g	N112D	N				1
a334t	N112Y	N		1
a335c	N112T	N
a335g	N112S	N	1
a335t	N112I	N
c336a	N112K	N
c336g	N112K	N		1		1
c336t	N112N	N		1		1
g337a	G113S	N		1
g337c	G113R	N		1		1
g337t	G113C	N
g338a	G113D	N
g338c	G113A	N		1
g338t	G113V	N				1
c339a	G113G	N
c339g	G113G	N
c339t	G113G	N		1
a340c	T114P	N
a340g	T114A	N	1
a340t	T114S	N
c341a	T114K	Y
c341g	T114R	Y
c341t	T114M	N				1
g342a	T114T	N
g342c	T114T	N
g342t	T114T	N			1
c343a	P115T	N		1
c343g	P115A	N	1		1
c343t	P115S	N		1
c344a	P115Q	N
c344g	P115R	N			1
c344t	P115L	N		1		1
a345c	P115P	N
a345g	P115P	N
a345t	P115P	N		1
c346a	L116M	N
c346g	L116V	N
c346t	L116L	N
t347a	L116Q	N	1		1
t347c	L116P	N		1	1
t347g	L116R	N			1
g348a	L116L	N		1		1
g348c	L116L	N
g348t	L116L	N		1
c349a	L117M	N
c349g	L117V	N		1		1
c349t	L117L	N				1
t350a	L117Q	N	1
t350c	L117P	N		1
t350g	L117R	N
g351a	L117L	N		1		1
g351c	L117L	N				1
g351t	L117L	N
a352c	N118H	Y
a352g	N118D	N
a352t	N118Y	N	1
a353c	N118T	Y
a353g	N118S	N
a353t	N118I	N		1
t354a	N118K	N
t354c	N118N	N	1
t354g	N118K	Y
t355a	W119R	N	1
t355c	W119R	N	1		1
t355g	W119G	N			1
g356a	W119*	N	1		1
g356c	W119S	Y
g356t	W119L	N			1
g357a	W119*	N			1
g357c	W119C	N		1
g357t	W119C	N		1
c358a	L120M	N		1
c358g	L120V	N		1
c358t	L120L	N		1		1
t359a	L120Q	N			1
t359c	L120P	N	1		1
t359g	L120R	N
g360a	L120L	N
g360c	L120L	N	1
g360t	L120L	N
c361a	R121R	N				1
c361g	R121G	N		1
c361t	R121W	N
g362a	R121Q	N	1			1
g362c	R121P	N
g362t	R121L	N				1
g363a	R121R	N		1
g363c	R121R	Y
g363t	R121R	N
c364a	Q122K	N	1
c364g	Q122E	N
c364t	Q122*	N	1		1
a365c	Q122P	Y
a365g	Q122R	N
a365t	Q122L	N				1
a366c	Q122H	N				1
a366g	Q122Q	N	1
a366t	Q122H	N
c367a	R123S	N			1
c367g	R123G	N		1		1
c367t	R123C	N		1
g368a	R123H	N		1		1
g368c	R123P	N
g368t	R123L	N				1
c369a	R123R	N
c369g	R123R	Y
c369t	R123R	N
g370a	G124S	N			1
g370c	G124R	Y
g370t	G124C	N		1		1
g371a	G124D	N				1
g371c	G124A	N		1
g371t	G124V	N
c372a	G124G	N		1
c372g	G124G	N		1
c372t	G124G	N
g373a	V125I	N		1
g373c	V125L	N				1
g373t	V125F	N		1	1
t374a	V125D	N			1
t374c	V125A	N	1
t374g	V125G	N				1
c375a	V125V	N	1
c375g	V125V	Y
c375t	V125V	Y
g376a	D126N	N		1		1
g376c	D126H	N				1
g376t	D126Y	N				1
a377c	D126A	Y
a377g	D126G	N
a377t	D126V	N		1
t378a	D126E	N
t378c	D126D	N
t378g	D126E	Y
g379a	E127K	N				1
g379c	E127Q	Y
g379t	E127*	N			1
a380c	E127A	Y
a380g	E127G	N		1		1
a380t	E127V	N
g381a	E127E	N				1
g381c	E127D	N
g381t	E127D	N			1
g382a	V128I	N		1		1
g382c	V128L	N
g382t	V128F	N
t383a	V128D	N	1
t383c	V128A	N			1
t383g	V128G	N
c384a	V128V	N
c384g	V128V	N				1
c384t	V128V	N		1		1
g385a	D129N	N			1
g385c	D129H	N
g385t	D129Y	N		1
a386c	D129A	Y
a386g	D129G	N
a386t	D129V	N		1
t387a	D129E	N
t387c	D129D	N		1		1
t387g	D129E	N			1
g388a	V130M	N
g388c	V130L	Y
g388t	V130L	N		1		1
t389a	V130E	N			1
t389c	V130A	N
t389g	V130G	Y
g390a	V130V	N				1
g390c	V130V	N				1
g390t	V130V	N		1		1
g391a	V131I	N	1
g391c	V131L	N		1
g391t	V131F	N	1		1
t392a	V131D	N	1		1
t392c	V131A	N		1		1
t392g	V131G	N
c393a	V131V	N
c393g	V131V	N
c393t	V131V	N				1
g394a	G132S	N			1
g394c	G132R	N	1		1
g394t	G132C	N	1		1
g395a	G132D	N	1		1
g395c	G132A	N	1		1
g395t	G132V	N			1
t396a	G132G	N		1
t396c	G132G	N			1
t396g	G132G	Y
a397c	I133L	Y
a397g	I133V	N		1		1
a397t	I133F	N	1
t398a	I133N	N			1
t398c	I133T	N
t398g	I133S	N		1	1
t399a	I133I	N
t399c	I133I	N
t399g	I133M	N		1		1
g400a	A134T	N
g400c	A134P	N	1
g400t	A134S	N				1
c401a	A134D	N
c401g	A134G	N
c401t	A134V	N	1		1
c402a	A134A	N				1
c402g	A134A	N		1		1
c402t	A134A	N		1		1
a403c	T135P	N			1
a403g	T135A	N
a403t	T135S	N		1
c404a	T135N	N			1
c404g	T135S	N	1		1
c404t	T135I	N	1
c405a	T135T	N		1		1
c405g	T135T	N				1
c405t	T135T	N	1
g406a	D136N	N		1	1
g406c	D136H	N			1
g406t	D136Y	N	1		1
a407c	D136A	Y
a407g	D136G	N
a407t	D136V	N			1
t408a	D136E	N		1
t408c	D136D	N		1		1
t408g	D136E	Y
c409a	H137N	N		1	1
c409g	H137D	N	1
c409t	H137Y	N
a410c	H137P	N	1
a410g	H137R	N		1
a410t	H137L	N
t411a	H137Q	N		1
t411c	H137H	N				1
t411g	H137Q	N				1
t412a	C138S	N	1
t412c	C138R	N	1		1
t412g	C138G	N	1		1
g413a	C138Y	N	1		1
g413c	C138S	N	1		1
g413t	C138F	N			1
t414a	C138*	N	1
t414c	C138C	N
t414g	C138W	N
g415a	V139M	N	1		1
g415c	V139L	Y
g415t	V139L	N
t416a	V139E	N	1		1
t416c	V139A	N	1		1
t416g	V139G	N			1
g417a	V139V	N		1
g417c	V139V	Y
g417t	V139V	N				1
c418a	R140S	N				1
c418g	R140G	N
c418t	R140C	N
g419a	R140H	N
g419c	R140P	N	1		1
g419t	R140L	N		1		1
c420a	R140R	N				1
c420g	R140R	N
c420t	R140R	N				1
c421a	Q141K	N		1
c421g	Q141E	N				1
c421t	Q141*	N	1		1
a422c	Q141P	Y
a422g	Q141R	N		1		1
a422t	Q141L	N		1		1
g423a	Q141Q	N		1
g423c	Q141H	Y
g423t	Q141H	N
a424c	T142P	N
a424g	T142A	N
a424t	T142S	N
c425a	T142K	N			1
c425g	T142R	N			1
c425t	T142M	N	1		1
g426a	T142T	N
g426c	T142T	Y
g426t	T142T	N	1
g427a	A143T	N
g427c	A143P	N
g427t	A143S	N
c428a	A143D	N			1
c428g	A143G	N
c428t	A143V	N
c429a	A143A	N				1
c429g	A143A	Y
c429t	A143A	N				1
g430a	E144K	N		1		1
g430c	E144Q	N
g430t	E144*	N	1		1
a431c	E144A	Y
a431g	E144G	N				1
a431t	E144V	N		1
g432a	E144E	N
g432c	E144D	N
g432t	E144D	N		1		1
g433a	D145N	N		1		1
g433c	D145H	Y
g433t	D145Y	N
a434c	D145A	Y
a434g	D145G	N				1
a434t	D145V	N
c435a	D145E	N			1
c435g	D145E	N
c435t	D145D	N		1		1
g436a	A146T	N	1		1
g436c	A146P	N
g436t	A146S	N	1
c437a	A146E	N	1		1
c437g	A146G	Y
c437t	A146V	N	1		1
g438a	A146A	N
g438c	A146A	Y
g438t	A146A	N				1
g439a	V147I	N
g439c	V147L	N				1
g439t	V147L	N				1
t440a	V147E	Y
t440c	V147A	N	1		1
t440g	V147G	Y
a441c	V147V	Y
a441g	V147V	N		1		1
a441t	V147V	N				1
c442a	R148S	N				1
c442g	R148G	N
c442t	R148C	N
g443a	R148H	N
g443c	R148P	N
g443t	R148L	N				1
c444a	R148R	N				1
c444g	R148R	Y
c444t	R148R	N				1
a445c	N149H	N				1
a445g	N149D	N		1
a445t	N149Y	N	1		1
a446c	N149T	Y
a446g	N149S	N		1
a446t	N149I	N	1
t447a	N149K	N		1
t447c	N149N	N				1
t447g	N149K	Y
g448a	G150S	N
g448c	G150R	Y
g448t	G150C	N
g449a	G150D	N
g449c	G150A	N
g449t	G150V	N
c450a	G150G	N	1
c450g	G150G	N
c450t	G150G	N
t451a	L151M	N		1		1
t451c	L151L	N		1
t451g	L151V	N
t452a	L151*	N	1		1
t452c	L151S	N			1
t452g	L151W	N
g453a	L151L	N	1
g453c	L151F	N				1
g453t	L151F	N				1
g454a	A152T	N
g454c	A152P	N				1
g454t	A152S	N				1
c455a	A152D	N
c455g	A152G	N
c455t	A152V	N	1
c456a	A152A	N		1		1
c456g	A152A	N				1
c456t	A152A	N		1
a457c	T153P	Y
a457g	T153A	N		1		1
a457t	T153S	N		1
c458a	T153N	N			1
c458g	T153S	N
c458t	T153I	N
c459a	T153T	N
c459g	T153T	Y
c459t	T153T	N		1		1
a460c	R154R	Y
a460g	R154G	N
a460t	R154W	N
g461a	R154K	N
g461c	R154T	N				1
g461t	R154M	N	1		1
g462a	R154R	N				1
g462c	R154S	Y
g462t	R154S	N		1		1
g463a	V155M	N			1
g463c	V155L	Y
g463t	V155L	N
t464a	V155E	N	1		1
t464c	V155A	N
t464g	V155G	Y
g465a	V155V	N		1
g465c	V155V	N
g465t	V155V	N
c466a	L156M	N				1
c466g	L156V	Y
c466t	L156L	N				1
t467a	L156Q	N
t467c	L156P	N	1
t467g	L156R	N	1		1
g468a	L156L	N		1
g468c	L156L	N	1
g468t	L156L	N		1		1
g469a	V157M	N
g469c	V157L	N				1
g469t	V157L	N
t470a	V157E	N
t470c	V157A	N		1
t470g	V157G	N
g471a	V157V	N			1
g471c	V157V	Y
g471t	V157V	N		1		1
g472a	D158N	N		1		1
g472c	D158H	Y
g472t	D158Y	N
a473c	D158A	Y
a473g	D158G	N	1
a473t	D158V	N
c474a	D158E	N				1
c474g	D158E	N		1
c474t	D158D	N
c475a	L159M	N
c475g	L159V	N	1		1
c475t	L159L	N				1
t476a	L159Q	N			1
t476c	L159P	N			1
t476g	L159R	N		1
g477a	L159L	N				1
g477c	L159L	N				1
g477t	L159L	Y
a478c	T160P	Y
a478g	T160A	N
a478t	T160S	N		1		1
c479a	T160K	N			1
c479g	T160R	N	1		1
c479t	T160I	N		1
a480c	T160T	Y
a480g	T160T	N		1		1
a480t	T160T	N
g481a	A161T	N				1
g481c	A161P	N			1
g481t	A161S	N		1		1
c482a	A161E	N		1
c482g	A161G	Y
c482t	A161V	N
g483a	A161A	N			1
g483c	A161A	N
g483t	A161A	N		1		1
g484a	G162S	N
g484c	G162R	N
g484t	G162C	N				1
g485a	G162D	N	1		1
g485c	G162A	N	1
g485t	G162V	N			1
t486a	G162G	N
t486c	G162G	N
t486g	G162G	Y
g487a	V163M	N		1		1
g487c	V163L	N
g487t	V163L	N
t488a	V163E	N	1		1
t488c	V163A	N				1
t488g	V163G	N
g489a	V163V	N
g489c	V163V	N		1		1
g489t	V163V	N
t490a	S164T	N	1			1
t490c	S164P	N			1
t490g	S164A	N
c491a	S164*	N	1		1
c491g	S164W	N
c491t	S164L	N
g492a	S164S	N				1
g492c	S164S	N	1
g492t	S164S	N
g493a	A165T	N
g493c	A165P	Y
g493t	A165S	N
c494a	A165D	N			1
c494g	A165G	N
c494t	A165V	N
c495a	A165A	N		1
c495g	A165A	N				1
c495t	A165A	N
g496a	D166N	N
g496c	D166H	N		1
g496t	D166Y	N
a497c	D166A	Y
a497g	D166G	N
a497t	D166V	N	1			1
t498a	D166E	N
t498c	D166D	N		1		1
t498g	D166E	Y
a499c	T167P	Y
a499g	T167A	N		1
a499t	T167S	N
c500a	T167N	N
c500g	T167S	N
c500t	T167I	N
c501a	T167T	N				1
c501g	T167T	N		1		1
c501t	T167T	N			1
a502c	T168P	N		1	1
a502g	T168A	N		1
a502t	T168S	N	1
c503a	T168N	N
c503g	T168S	N
c503t	T168I	N
c504a	T168T	N		1		1
c504g	T168T	Y
c504t	T168T	N		1		1
g505a	V169I	N		1		1
g505c	V169L	N				1
g505t	V169F	N		1
t506a	V169D	N		1		1
t506c	V169A	N		1
t506g	V169G	Y
c507a	V169V	N
c507g	V169V	Y
c507t	V169V	N
g508a	A170T	N
g508c	A170P	N
g508t	A170S	N	1		1
c509a	A170D	N
c509g	A170G	Y
c509t	A170V	N	1
c510a	A170A	N		1
c510g	A170A	N
c510t	A170A	N				1
g511a	A171T	N			1
g511c	A171P	N
g511t	A171S	N
c512a	A171E	N			1
c512g	A171G	N
c512t	A171V	N		1
g513a	A171A	N				1
g513c	A171A	N				1
g513t	A171A	N	1
c514a	L172M	N
c514g	L172V	Y
c514t	L172L	N		1		1
t515a	L172Q	N		1		1
t515c	L172P	N			1
t515g	L172R	Y
g516a	L172L	N		1		1
g516c	L172L	N	1
g516t	L172L	N				1
g517a	E173K	N		1		1
g517c	E173Q	Y
g517t	E173*	N			1
a518c	E173A	Y
a518g	E173G	N	1		1
a518t	E173V	N				1
g519a	E173E	N
g519c	E173D	N				1
g519t	E173D	N				1
g520a	E174K	N	1
g520c	E174Q	N
g520t	E174*	N
a521c	E174A	N
a521g	E174G	N	1		1
a521t	E174V	N		1		1
g522a	E174E	N
g522c	E174D	Y
g522t	E174D	N
a523c	M175L	Y
a523g	M175V	N			1
a523t	M175L	N		1		1
t524a	M175K	N	1		1
t524c	M175T	N	1		1
t524g	M175R	N
g525a	M175I	N	1		1
g525c	M175I	Y
g525t	M175I	Y
c526a	R176S	N				1
c526g	R176G	N		1
c526t	R176C	N
g527a	R176H	N
g527c	R176P	N	1
g527t	R176L	N
c528a	R176R	N
c528g	R176R	N		1		1
c528t	R176R	N		1
a529c	T177P	Y
a529g	T177A	N
a529t	T177S	N		1		1
c530a	T177N	N				1
c530g	T177S	N				1
c530t	T177I	N				1
c531a	T177T	N	1
c531g	T177T	N	1		1
c531t	T177T	N
g532a	A178T	N
g532c	A178P	N
g532t	A178S	N
c533a	A178D	N				1
c533g	A178G	Y
c533t	A178V	N				1
c534a	A178A	N
c534g	A178A	N				1
c534t	A178A	N				1
a535c	S179R	Y
a535g	S179G	N
a535t	S179C	N		1		1
g536a	S179N	N	1
g536c	S179T	Y
g536t	S179I	N				1
c537a	S179R	N				1
c537g	S179R	N				1
c537t	S179S	N
g538a	V180I	N				1
g538c	V180L	N
g538t	V180F	N			1
t539a	V180D	N			1
t539c	V180A	N
t539g	V180G	Y
c540a	V180V	N		1		1
c540g	V180V	N		1		1
c540t	V180V	N		1		1
g541a	E181K	N	1
g541c	E181Q	Y
g541t	E181*	N			1
a542c	E181A	N
a542g	E181G	N
a542t	E181V	N
g543a	E181E	N
g543c	E181D	N
g543t	E181D	N		1		1
t544a	L182M	N		1		1
t544c	L182L	N		1
t544g	L182V	Y
t545a	L182*	N
t545c	L182S	N	1
t545g	L182W	N		1	1
g546a	L182L	N
g546c	L182F	N
g546t	L182F	N
g547a	V183I	N				1
g547c	V183L	N	1
g547t	V183F	N
t548a	V183D	N	1
t548c	V183A	N				1
t548g	V183G	Y
t549a	V183V	N	1			1
t549c	V183V	N
t549g	V183V	N
t550a	C184S	N
t550c	C184R	N			1
t550g	C184G	Y
g551a	C184Y	N				1
g551c	C184S	N
g551t	C184F	N
c552a	C184*	N
c552g	C184W	N
c552t	C184C	N
a553c	S185R	Y
a553g	S185G	N		1		1
a553t	S185C	N		1
g554a	S185N	N		1
g554c	S185T	N		1
g554t	S185I	N		1
c555a	S185R	N		1		1
c555g	S185R	N		1		1
c555t	S185S	N		1
t556a	S186T	Y
t556c	S186P	N		1		1
t556g	S186A	Y
c557a	S186Y	N
c557g	S186C	Y
c557t	S186F	N			1
c558a	S186S	N				1
c558g	S186S	N				1
c558t	S186S	N
t559a	*187K	Y
t559c	*187Q	Y
t559g	*187E	Y
a560c	*187S	Y
a560g	*187W	N				1
a560t	*187L	Y
g561a	*187*	N
g561c	*187Y	Y
g561t	*187Y	N				1
