# Supplementary material for: A comprehensive characterization of PncA polymorphisms that confer resistance to pyrazinamide
Source: Nat Commun. 2017 Sep 19;8:588. doi: 10.1038/s41467-017-00721-2 (PMC5605632; doi:10.1038/s41467-017-00721-2)
Supplement: Supplementary file 4 — Supplementary Data 2 [file 41467_2017_721_MOESM4_ESM.xlsx]

## Sheet: Supplemental.Table.2.txt
Substitution	Under-Represented?	in vitro Resistant	in vitro Susceptible	in vivo Resistant	in vivo Susceptible	Catalogue	Miotto et. al.	Walker et. al.
M1I	N			1		E
M1K	Y
M1L	N	1		1		E
M1R	Y
M1T	Y
M1V	N				1	D
R2G	N
R2L	N
R2P	Y
R2Q	N		1		1	D
R2R	N		1		1	D
R2W	N
A3A	N	1		1		E
A3E	N	1		1		E	1
A3G	N
A3P	Y
A3S	N				1	D
A3T	N
A3V	N		1		1	D
L4*	N	1		1		E
L4F	N			1		E
L4L	N		1		1	D
L4M	N		1			D
L4S	N	1		1		E	1	1
L4V	N	1			1
L4W	N	1				E	1
I5F	N			1		E
I5I	N		1		1	D
I5L	Y
I5M	N			1		E
I5N	N	1		1		E
I5S	Y
I5T	N	1		1		E
I5V	N		1			D
I6F	N			1		E
I6I	N				1	D
I6L	N
I6M	N			1		E
I6N	N
I6S	N
I6T	N			1		E	1
I6V	N
V7A	N			1		E
V7D	N	1		1		E
V7F	N	1		1		E	1
V7G	N
V7I	N		1			D
V7L	N	1		1		E		1
V7V	N				1	D
D8A	N	1				E	1
D8D	N				1	D
D8E	N	1		1		E	1
D8G	N	1		1		E	1	1
D8H	N	1		1		E
D8N	N	1		1		E	1	1
D8V	N	1		1		E
D8Y	N	1		1		E
V9A	N		1	1
V9E	N
V9G	Y
V9L	N				1	D
V9M	N				1	D
V9V	N
Q10*	N	1		1		E		1
Q10E	N			1		E
Q10H	N	1		1		E
Q10K	N						1
Q10L	N	1				E
Q10P	N						1
Q10Q	N				1	D
Q10R	N	1		1		E
N11D	N
N11H	N				1	D
N11I	N		1			D
N11K	N
N11N	N
N11S	N		1			D
N11T	N			1		E
N11Y	N				1	D
D12A	Y							1
D12D	N
D12E	N	1		1		E	1
D12G	N	1		1		E
D12H	N	1		1		E
D12N	N	1		1		E	1
D12V	N
D12Y	N	1		1		E
F13C	N
F13F	N		1		1	D
F13I	N	1				E
F13L	N		1			D
F13S	N
F13V	N	1				E
F13Y	N	1		1		E
C14*	N	1		1		E	1
C14C	N
C14F	N
C14G	Y
C14R	N			1		E	1	1
C14S	N
C14W	N			1		E
C14Y	N	1		1		E
E15*	N	1		1		E
E15A	Y
E15D	N		1			D
E15E	N				1	D
E15G	N
E15K	N		1		1	D
E15Q	N				1	D
E15V	N
G16A	Y
G16C	N
G16D	N
G16G	N			1		E
G16R	N			1		E
G16S	N				1	D
G16V	N			1		E
G17A	N		1	1
G17C	N			1		E
G17D	N			1		E
G17G	N				1	D
G17R	Y
G17S	N		1			D
G17V	N		1			D
S18*	N			1		E
S18A	N
S18L	N	1		1		E
S18P	N		1			D
S18S	N		1		1	D
S18T	N	1			1
S18W	N
L19L	N	1				E
L19M	N
L19P	N			1		E	1
L19Q	N	1				E
L19R	N
L19V	N				1	D
A20A	N		1		1	D
A20E	N				1	D
A20G	N
A20P	Y
A20S	N		1		1	D
A20T	N		1		1	D
A20V	N
V21A	N			1		E
V21E	N			1		E
V21G	Y
V21I	N
V21L	N				1	D
V21V	N				1	D
T22A	N		1		1	D
T22I	N			1		E
T22N	N
T22P	Y
T22S	N				1	D
T22T	N
G23A	N				1	D
G23C	N
G23D	N
G23G	N				1	D
G23R	N		1		1	D
G23S	N				1	D
G23V	N			1		E
G24A	Y
G24C	N
G24D	N			1		E	1
G24G	N		1			D
G24R	N
G24S	N
G24V	N			1		E
A25A	N		1	1
A25D	N
A25G	Y
A25P	N
A25S	N
A25T	N		1		1	D
A25V	N		1		1	D
A26A	N		1		1	D
A26E	N
A26G	N
A26P	N		1			D
A26S	N
A26T	N		1		1	D
A26V	N	1				E
L27L	N		1		1	D
L27M	N
L27P	N	1		1		E		1
L27Q	N	1				E
L27R	N
L27V	N				1	D
A28A	N		1		1	D
A28D	N
A28G	N				1	D
A28P	N		1			D
A28S	N			1		E
A28T	N
A28V	N				1	D
R29C	N	1				E
R29G	N				1	D
R29H	N
R29L	N
R29P	N		1			D
R29R	N				1	D
R29S	N				1	D
A30A	N		1			D
A30D	N		1		1	D
A30G	Y
A30P	N	1		1		E
A30S	N	1			1
A30T	N		1		1	D
A30V	N	1				E
I31F	N	1		1		E
I31I	N		1			D
I31L	Y
I31M	N
I31N	N			1		E
I31S	Y
I31T	N	1				E
I31V	N
S32C	N
S32G	N		1			D
S32I	N			1		E		1
S32N	N	1				E
S32R	N		1			D
S32S	N				1	D
S32T	N		1		1	D
D33A	N				1	D
D33D	N				1	D
D33E	N				1	D
D33G	N
D33H	N
D33N	N		1		1	D
D33V	N		1		1	D
D33Y	N		1			D
Y34*	N						1
Y34C	N		1			D	1
Y34D	Y
Y34F	N
Y34H	N		1		1	D
Y34N	N
Y34S	N
Y34Y	N			1		E
L35L	N		1			D
L35M	N
L35P	N			1		E	1
L35Q	N		1			D
L35R	N
L35V	N				1	D
A36A	N				1	D
A36D	N			1		E
A36G	N
A36P	N
A36S	N	1		1		E
A36T	N
A36V	N		1		1	D
E37*	N	1		1		E	1
E37A	N
E37D	N		1		1	D
E37E	N
E37G	N
E37K	N
E37Q	N
E37V	N	1			1
A38A	N	1			1
A38E	N
A38G	N			1		E
A38P	Y
A38S	N	1			1
A38T	N				1	D
A38V	N				1	D
A39A	N				1	D
A39E	N				1	D
A39G	N				1	D
A39P	N
A39S	N		1			D
A39T	N		1			D
A39V	N
D40A	Y
D40D	N				1	D
D40E	N		1		1	D
D40G	N
D40H	N
D40N	N
D40V	N
D40Y	N
Y41*	N	1		1		E
Y41C	Y
Y41D	Y
Y41F	N
Y41H	N	1				E
Y41N	N
Y41S	N
Y41Y	N			1		E
H42D	N		1	1
H42H	N				1	D
H42L	N		1		1	D
H42N	N			1		E
H42P	Y
H42Q	N	1				E
H42R	N		1		1	D
H42Y	N
H43D	N		1			D
H43H	N				1	D
H43L	N				1	D
H43N	N
H43P	N	1				E	1
H43Q	N			1		E
H43R	N		1			D
H43Y	N				1	D
V44A	N
V44D	N	1				E
V44F	N
V44G	Y
V44I	N				1	D
V44L	N				1	D
V44V	N				1	D
V45A	N		1		1	D
V45E	N
V45G	Y
V45L	N				1	D
V45M	N
V45V	N				1	D
A46A	N	1				E
A46E	N			1		E
A46G	Y
A46P	N	1		1		E
A46S	N		1			D
A46T	N
A46V	N			1		E
T47A	N
T47I	N	1		1		E
T47N	Y
T47P	N						1
T47S	N			1		E
T47T	N
K48*	N	1		1		E	1
K48E	N	1		1		E
K48K	N
K48M	N		1	1
K48N	N
K48Q	N				1	D
K48R	N
K48T	N			1		E	1
D49A	N						1
D49D	N				1	D
D49E	N			1		E
D49G	N	1		1		E	1
D49H	N	1				E
D49N	N	1		1		E	1	1
D49V	N			1		E
D49Y	N	1		1		E
F50C	Y
F50F	N			1		E
F50I	N
F50L	N
F50S	N
F50V	N
F50Y	N		1		1	D
H51D	N	1		1		E
H51H	N				1	D
H51L	N	1		1		E
H51N	N			1		E
H51P	Y
H51Q	N						1
H51R	N			1		E
H51Y	N	1		1		E	1
I52F	N
I52I	N
I52L	N				1	D
I52M	N				1	D
I52N	N		1		1	D
I52S	N
I52T	N	1				E
I52V	N		1	1
D53A	Y
D53D	N				1	D
D53E	N			1		E
D53G	Y
D53H	Y
D53N	N				1	D
D53V	N
D53Y	N
P54A	Y
P54L	N			1		E
P54P	N		1			D
P54Q	N			1		E
P54R	N			1		E	1
P54S	N	1		1		E	1
P54T	N			1		E
G55A	Y
G55C	N			1		E
G55D	N
G55G	N				1	D
G55R	N
G55S	N
G55V	N				1	D
D56A	N				1	D
D56D	N	1				E
D56E	N				1	D
D56G	N
D56H	N
D56N	N				1	D
D56V	N
D56Y	N
H57D	N	1		1		E	1	1
H57H	N		1		1	D
H57L	N	1				E
H57N	N	1		1		E
H57P	N	1				E	1
H57Q	N	1		1		E	1
H57R	N	1		1		E	1	1
H57Y	N			1		E
F58C	N
F58F	N
F58I	N	1				E
F58L	N			1		E
F58S	N	1		1		E
F58V	Y
F58Y	N		1			D
S59A	Y
S59C	N
S59F	N			1		E
S59P	N			1		E
S59S	N		1			D
S59T	N		1			D
S59Y	N
G60A	N
G60C	N				1	D
G60D	N		1		1	D
G60G	N
G60R	N				1	D
G60S	N		1		1	D
G60V	N		1		1	D
T61A	N				1	D
T61I	N
T61K	N				1	D
T61P	Y
T61R	Y
T61S	N
T61T	N
P62A	N	1				E
P62L	N	1		1		E	1
P62P	N	1			1
P62Q	N			1		E
P62R	N			1		E	1
P62S	N			1		E
P62T	N
D63A	Y
D63D	N		1			D
D63E	N	1		1		E
D63G	N	1		1		E	1
D63H	N			1		E
D63N	N		1		1	D
D63V	N
D63Y	N			1		E
Y64*	N	1		1		E	1
Y64C	N
Y64D	N
Y64F	N
Y64H	N
Y64N	N				1	D
Y64S	Y
Y64Y	N		1			D
S65A	Y
S65C	N		1		1	D
S65F	N	1				E
S65P	N			1		E
S65S	N		1			D
S65T	N
S65Y	N
S66*	N	1		1		E
S66A	Y
S66L	N		1			D
S66P	N		1	1
S66S	N		1		1	D
S66T	N		1		1	D
S66W	N
S67*	N			1		E
S67A	N
S67L	N		1			D
S67P	N			1		E	1
S67S	N		1			D
S67T	N				1	D
S67W	N		1			D
W68*	N	1		1		E	1
W68C	N	1		1		E	1	1
W68G	N
W68L	N	1		1		E
W68R	N	1				E		1
W68S	Y
P69A	N
P69L	N			1		E
P69P	N		1		1	D
P69Q	N			1		E
P69R	Y
P69S	N	1				E
P69T	N		1	1
P70A	N	1			1
P70L	N
P70P	N				1	D
P70Q	N		1		1	D
P70R	N
P70S	N	1		1		E
P70T	N		1			D
H71D	N
H71H	N	1				E
H71L	N	1		1		E
H71N	N	1				E
H71P	N
H71Q	N	1		1		E	1	1
H71R	N	1		1		E
H71Y	N	1		1		E	1
C72*	N	1		1		E
C72C	N				1	D
C72F	N	1		1		E
C72G	Y
C72R	N	1		1		E	1
C72S	N		1		1	D
C72W	N	1		1		E
C72Y	N	1		1		E
V73A	N
V73D	N		1			D
V73F	N
V73G	Y
V73I	N		1		1	D
V73L	N				1	D
V73V	N		1		1	D
S74C	N				1	D
S74G	N		1		1	D
S74I	N				1	D
S74N	N
S74R	N		1		1	D
S74S	N
S74T	Y
G75A	N
G75C	N		1			D
G75D	N				1	D
G75G	N		1		1	D
G75R	N
G75S	N		1	1
G75V	N	1				E
T76A	N
T76I	N			1		E
T76N	N
T76P	Y
T76S	N	1				E
T76T	N				1	D
P77A	Y
P77H	N
P77L	N				1	D
P77P	N		1		1	D
P77R	Y
P77S	N	1				E
P77T	N		1			D
G78A	Y
G78C	N	1		1		E		1
G78D	N	1		1		E
G78G	N				1	D
G78R	N
G78S	N		1			D
G78V	N			1		E
A79A	N	1			1
A79E	N
A79G	Y
A79P	N	1		1		E
A79S	N		1			D
A79T	N
A79V	N
D80A	Y
D80D	N		1		1	D
D80E	N		1		1	D
D80G	N		1			D
D80H	N	1		1		E
D80N	N		1			D
D80V	N		1		1	D
D80Y	N		1			D
F81C	Y
F81F	N		1			D
F81I	N
F81L	N		1			D
F81S	N			1		E
F81V	N							1
F81Y	N		1			D
H82D	N
H82H	N		1			D
H82L	N	1		1		E
H82N	N
H82P	Y
H82Q	N		1		1	D
H82R	N			1		E	1
H82Y	N
P83A	N
P83H	N
P83L	N
P83P	N		1		1	D
P83R	N		1			D
P83S	N		1		1	D
P83T	N		1			D
S84C	N		1		1	D
S84G	N				1	D
S84I	N		1		1	D
S84N	N		1		1	D
S84R	N				1	D
S84S	N		1		1	D
S84T	N
L85L	N
L85M	N
L85P	N	1		1		E		1
L85Q	N	1		1		E
L85R	N	1		1		E	1
L85V	N		1		1	D
D86A	N
D86D	N
D86E	N		1		1	D
D86G	N		1		1	D
D86H	Y
D86N	N		1			D
D86V	N	1				E
D86Y	N
T87A	N
T87K	N
T87M	N
T87P	Y
T87R	N				1	D
T87S	N
T87T	N		1			D
S88*	N	1		1		E
S88A	N				1	D
S88L	N		1			D
S88P	N		1			D
S88S	N		1		1	D
S88T	N	1				E
S88W	N
A89A	N		1		1	D
A89E	N
A89G	N
A89P	N		1			D
A89S	N				1	D
A89T	N
A89V	N	1				E
I90F	N				1	D
I90I	N		1			D
I90L	Y
I90M	N
I90N	N
I90S	Y
I90T	N
I90V	N		1			D
E91*	N	1				E	1
E91A	Y
E91D	N				1	D
E91E	N		1			D
E91G	N
E91K	N
E91Q	Y
E91V	N
A92A	N
A92E	N			1		E
A92G	Y
A92P	N
A92S	N				1	D
A92T	N
A92V	N
V93A	N
V93E	N	1				E
V93G	Y
V93L	N	1				E
V93M	N
V93V	N		1			D
F94C	N	1				E
F94F	N			1		E
F94I	N
F94L	N
F94S	N	1		1		E	1
F94V	Y
F94Y	N		1	1
Y95*	N	1		1		E	1
Y95C	N				1	D
Y95D	Y
Y95F	N
Y95H	N		1		1	D
Y95N	N				1	D
Y95S	Y
Y95Y	N		1			D
K96*	N	1		1		E
K96E	N	1		1		E
K96K	N		1		1	D
K96M	N	1		1		E
K96N	N	1		1		E	1
K96Q	N	1		1		E	1
K96R	N			1		E	1
K96T	N			1		E	1	1
G97A	N						1
G97C	N	1		1		E
G97D	N	1		1		E	1	1
G97G	N
G97R	N							1
G97S	N	1		1		E	1
G97V	N
A98A	N		1		1	D
A98D	N				1	D
A98G	Y
A98P	N
A98S	N
A98T	N
A98V	N
Y99*	N	1		1		E	1	1
Y99C	N		1		1	D
Y99D	N				1	D
Y99F	N		1		1	D
Y99H	N
Y99N	N				1	D
Y99S	Y
Y99Y	N
T100A	N				1	D	1
T100I	N
T100N	N
T100P	N						1
T100S	N		1			D
T100T	N		1		1	D
G101*	N	1		1		E
G101A	Y
G101E	N	1				E
G101G	N				1	D
G101R	N		1			D
G101V	N
A102A	N
A102E	N
A102G	N
A102P	N			1		E
A102S	N
A102T	N						1
A102V	N		1			D
Y103*	N	1		1		E	1
Y103C	N
Y103D	Y
Y103F	N
Y103H	N			1		E
Y103N	N		1			D
Y103S	N
Y103Y	N
S104C	N	1		1		E
S104G	N
S104I	N		1	1			1
S104N	N
S104R	N			1		E	1	1
S104S	N		1		1	D
S104T	Y
G105A	N		1			D
G105C	N
G105D	N	1		1		E	1
G105G	N		1		1	D
G105R	N	1				E
G105S	N				1	D
G105V	N			1		E
F106C	Y
F106F	N		1			D
F106I	N
F106L	N		1			D
F106S	N			1		E
F106V	N
F106Y	N	1				E
E107*	N
E107A	Y
E107D	N		1		1	D
E107E	N			1		E
E107G	N		1		1	D
E107K	N		1			D
E107Q	N		1			D
E107V	N
G108*	N	1		1		E
G108A	Y
G108E	N	1		1		E
G108G	N		1		1	D
G108R	N			1		E	1
G108V	N						1
V109A	N
V109D	N		1		1	D
V109F	N		1			D
V109G	N				1	D
V109I	N
V109L	N	1				E
V109V	N		1		1	D
D110A	Y
D110D	N
D110E	N			1		E
D110G	N				1	D
D110H	N			1		E
D110N	N			1		E
D110V	N		1			D
D110Y	N		1			D
E111*	N	1		1		E
E111A	N				1	D
E111D	N		1			D
E111E	N
E111G	N		1			D
E111K	N				1	D
E111Q	N
E111V	Y
N112D	N				1	D
N112H	N				1	D
N112I	N
N112K	N		1		1	D
N112N	N		1		1	D
N112S	N	1				E
N112T	N
N112Y	N		1			D
G113A	N		1			D
G113C	N
G113D	N
G113G	N		1			D
G113R	N		1		1	D
G113S	N		1			D
G113V	N				1	D
T114A	N	1				E
T114K	Y
T114M	N				1	D
T114P	N						1	1
T114R	Y
T114S	N
T114T	N			1		E
P115A	N	1		1		E
P115L	N		1		1	D
P115P	N		1			D
P115Q	N
P115R	N			1		E
P115S	N		1			D
P115T	N		1			D
L116L	N		1		1	D
L116M	N
L116P	N		1	1			1
L116Q	N	1		1		E
L116R	N			1		E	1
L116V	N
L117L	N		1		1	D
L117M	N
L117P	N		1			D
L117Q	N	1				E
L117R	N
L117V	N		1		1	D
N118D	N
N118H	Y
N118I	N		1			D
N118K	N
N118N	N	1				E
N118S	N
N118T	Y
N118Y	N	1				E
W119*	N	1		1		E	1
W119C	N		1			D	1
W119G	N			1		E	1
W119L	N			1		E
W119R	N	1		1		E	1
W119S	Y
L120L	N				1	D
L120M	N		1			D
L120P	N	1		1		E	1
L120Q	N			1		E	1
L120R	N
L120V	N		1			D
R121G	N		1			D
R121L	N				1	D
R121P	N						1
R121Q	N	1			1
R121R	N		1		1	D
R121W	N
Q122*	N	1		1		E
Q122E	N
Q122H	N				1	D
Q122K	N	1				E
Q122L	N				1	D
Q122P	Y
Q122Q	N	1				E
Q122R	N
R123C	N		1			D
R123G	N		1		1	D
R123H	N		1		1	D
R123L	N				1	D
R123P	N						1
R123R	N
R123S	N			1		E
G124A	N		1			D
G124C	N		1		1	D
G124D	N				1	D
G124G	N		1			D
G124R	Y
G124S	N			1		E
G124V	N
V125A	N	1				E
V125D	N			1		E
V125F	N		1	1			1
V125G	N				1	D	1	1
V125I	N		1			D
V125L	N				1	D
V125V	N	1				E
D126A	Y
D126D	N
D126E	N
D126G	N
D126H	N				1	D
D126N	N		1		1	D
D126V	N		1			D
D126Y	N				1	D
E127*	N			1		E
E127A	Y
E127D	N			1		E
E127E	N				1	D
E127G	N		1		1	D
E127K	N				1	D
E127Q	Y
E127V	N
V128A	N			1		E
V128D	N	1				E
V128F	N
V128G	N
V128I	N		1		1	D
V128L	N
V128V	N		1		1	D
D129A	Y
D129D	N		1		1	D
D129E	N			1		E
D129G	N
D129H	N
D129N	N			1		E
D129V	N		1			D
D129Y	N		1			D	1
V130A	N						1
V130E	N			1		E
V130G	Y
V130L	N		1		1	D
V130M	N
V130V	N		1		1	D
V131A	N		1		1	D
V131D	N	1		1		E
V131F	N	1		1		E
V131G	N
V131I	N	1				E
V131L	N		1			D
V131V	N				1	D
G132A	N	1		1		E	1
G132C	N	1		1		E	1
G132D	N	1		1		E	1	1
G132G	N		1	1
G132R	N	1		1		E
G132S	N			1		E	1
G132V	N			1		E
I133F	N	1				E
I133I	N
I133L	Y
I133M	N		1		1	D
I133N	N			1		E
I133S	N		1	1
I133T	N
I133V	N		1		1	D
A134A	N		1		1	D
A134D	N
A134G	N
A134P	N	1				E
A134S	N				1	D
A134T	N
A134V	N	1		1		E	1
T135A	N
T135I	N	1				E
T135N	N			1		E	1
T135P	N			1		E	1	1
T135S	N			1		E
T135T	N				1	D
D136A	Y
D136D	N		1		1	D
D136E	N		1			D
D136G	N
D136H	N			1		E
D136N	N		1	1
D136V	N			1		E
D136Y	N	1		1		E	1
H137D	N	1				E	1
H137H	N				1	D
H137L	N
H137N	N		1	1
H137P	N	1				E	1
H137Q	N		1		1	D
H137R	N		1			D	1
H137Y	N
C138*	N	1				E
C138C	N
C138F	N			1		E
C138G	N	1		1		E
C138R	N	1		1		E	1	1
C138S	N	1		1		E
C138W	N						1
C138Y	N	1		1		E
V139A	N	1		1		E
V139E	N	1		1		E
V139G	N			1		E
V139L	N						1	1
V139M	N	1		1		E
V139V	N		1		1	D
R140C	N
R140G	N
R140H	N
R140L	N		1		1	D
R140P	N	1		1		E	1
R140R	N				1	D
R140S	N				1	D
Q141*	N	1		1		E	1	1
Q141E	N				1	D
Q141H	N
Q141K	N		1			D
Q141L	N		1		1	D
Q141P	Y
Q141Q	N		1			D
Q141R	N		1		1	D
T142A	N						1
T142K	N			1		E	1
T142M	N	1		1		E	1
T142P	N
T142R	N			1		E
T142S	N
T142T	N	1				E
A143A	N				1	D
A143D	N			1		E
A143G	N						1
A143P	N
A143S	N
A143T	N
A143V	N
E144*	N	1		1		E
E144A	Y
E144D	N		1		1	D
E144E	N
E144G	N				1	D
E144K	N		1		1	D
E144Q	N
E144V	N		1			D
D145A	Y
D145D	N		1		1	D
D145E	N			1		E
D145G	N				1	D
D145H	Y
D145N	N		1		1	D
D145V	N
D145Y	N
A146A	N				1	D
A146E	N	1		1		E	1
A146G	Y
A146P	N						1
A146S	N	1				E
A146T	N	1		1		E
A146V	N	1		1		E	1
V147A	N	1		1		E
V147E	Y
V147G	Y
V147I	N
V147L	N				1	D
V147V	N		1		1	D
R148C	N
R148G	N
R148H	N
R148L	N				1	D
R148P	N
R148R	N				1	D
R148S	N				1	D
N149D	N		1			D
N149H	N				1	D
N149I	N	1				E
N149K	N		1			D
N149N	N				1	D
N149S	N		1			D
N149T	Y
N149Y	N	1		1		E
G150A	N
G150C	N
G150D	N
G150G	N	1				E
G150R	Y
G150S	N
G150V	N
L151*	N	1		1		E
L151F	N				1	D
L151L	N
L151M	N		1		1	D
L151S	N			1		E		1
L151V	N
L151W	N
A152A	N		1		1	D
A152D	N
A152G	N
A152P	N				1	D
A152S	N				1	D
A152T	N
A152V	N	1				E
T153A	N		1		1	D
T153I	N
T153N	N			1		E
T153P	Y
T153S	N		1			D
T153T	N		1		1	D
R154G	N
R154K	N
R154M	N	1		1		E
R154R	N				1	D
R154S	N		1		1	D
R154T	N				1	D
R154W	N
V155A	N
V155E	N	1		1		E
V155G	Y
V155L	N
V155M	N			1		E	1
V155V	N		1			D
L156L	N				1	D
L156M	N				1	D
L156P	N	1				E	1
L156Q	N
L156R	N	1		1		E
L156V	Y
V157A	N		1			D	1
V157E	N
V157G	N						1
V157L	N				1	D
V157M	N
V157V	N		1			D
D158A	Y
D158D	N
D158E	N		1		1	D
D158G	N	1				E
D158H	Y
D158N	N		1		1	D
D158V	N
D158Y	N
L159L	N				1	D
L159M	N
L159P	N			1		E
L159Q	N			1		E
L159R	N		1			D	1
L159V	N	1		1		E
T160A	N						1
T160I	N		1			D
T160K	N			1		E
T160P	Y
T160R	N	1		1		E
T160S	N		1		1	D
T160T	N		1		1	D
A161A	N		1			D
A161E	N		1			D
A161G	Y
A161P	N			1		E	1
A161S	N		1		1	D
A161T	N				1	D
A161V	N
G162A	N	1				E
G162C	N				1	D
G162D	N	1		1		E	1	1
G162G	N
G162R	N
G162S	N
G162V	N			1		E
V163A	N				1	D
V163E	N	1		1		E
V163G	N
V163L	N
V163M	N		1		1	D
V163V	N		1		1	D
S164*	N	1		1		E
S164A	N
S164L	N
S164P	N			1		E	1
S164S	N	1			1
S164T	N	1			1
S164W	N
A165A	N		1		1	D
A165D	N			1		E
A165G	N
A165P	Y
A165S	N
A165T	N
A165V	N
D166A	Y
D166D	N		1		1	D
D166E	N
D166G	N
D166H	N		1			D
D166N	N
D166V	N	1			1
D166Y	N
T167A	N		1			D
T167I	N
T167N	N
T167P	Y
T167S	N
T167T	N		1			D
T168A	N		1			D
T168I	N
T168N	N
T168P	N		1	1			1
T168S	N	1				E
T168T	N		1		1	D
V169A	N		1			D
V169D	N		1		1	D
V169F	N		1			D
V169G	Y
V169I	N		1		1	D
V169L	N				1	D
V169V	N
A170A	N		1		1	D
A170D	N
A170G	Y
A170P	N
A170S	N	1		1		E
A170T	N
A170V	N	1				E
A171A	N	1			1
A171E	N			1		E
A171G	N
A171P	N
A171S	N
A171T	N			1		E
A171V	N		1			D
L172L	N				1	D
L172M	N
L172P	N			1		E		1
L172Q	N		1		1	D
L172R	Y
L172V	Y
E173*	N			1		E
E173A	Y
E173D	N				1	D
E173E	N
E173G	N	1		1		E
E173K	N		1		1	D
E173Q	Y
E173V	N				1	D
E174*	N
E174A	N
E174D	N
E174E	N
E174G	N	1		1		E
E174K	N	1				E
E174Q	N
E174V	N		1		1	D
M175I	N	1		1		E
M175K	N	1		1		E
M175L	N		1		1	D
M175R	N
M175T	N	1		1		E	1
M175V	N			1		E	1
R176C	N
R176G	N		1			D
R176H	N
R176L	N
R176P	N	1				E
R176R	N		1		1	D
R176S	N				1	D
T177A	N
T177I	N				1	D
T177N	N				1	D
T177P	Y
T177S	N		1		1	D
T177T	N	1		1		E
A178A	N				1	D
A178D	N				1	D
A178G	Y
A178P	N
A178S	N
A178T	N
A178V	N				1	D
S179C	N		1		1	D
S179G	N
S179I	N				1	D
S179N	N	1				E
S179R	N				1	D
S179S	N
S179T	Y
V180A	N						1
V180D	N			1		E
V180F	N			1		E		1
V180G	Y							1
V180I	N				1	D
V180L	N
V180V	N		1		1	D
E181*	N			1		E
E181A	N
E181D	N		1		1	D
E181E	N
E181G	N
E181K	N	1				E
E181Q	Y
E181V	N
L182*	N
L182F	N
L182L	N		1			D
L182M	N		1		1	D
L182S	N	1				E	1
L182V	Y
L182W	N		1	1
V183A	N				1	D
V183D	N	1				E
V183F	N
V183G	Y
V183I	N				1	D
V183L	N	1				E
V183V	N	1			1
C184*	N
C184C	N
C184F	N
C184G	Y
C184R	N			1		E
C184S	N
C184W	N
C184Y	N				1	D
S185C	N		1			D
S185G	N		1		1	D
S185I	N		1			D
S185N	N		1			D
S185R	N		1		1	D
S185S	N		1			D
S185T	N		1			D
S186A	Y
S186C	Y
S186F	N			1		E
S186P	N		1		1	D
S186S	N				1	D
S186T	Y
S186Y	N
*187*	N
*187E	Y
*187K	Y
*187L	Y
*187Q	Y
*187S	Y
*187W	N				1	D
*187Y	N				1	D
